# Supplementary material for: Public Health Perspectives on Integrating Artemisia annua Tea for Uncomplicated Malaria Treatment: A Cross-Sectional Study of Perceptions and Acceptability Among Healthcare Workers in Kalima District, Maniema, DRC
Source: Trop Med Infect Dis. 2026 Apr 17;11(4):105. doi: 10.3390/tropicalmed11040105 (PMC13119536; doi:10.3390/tropicalmed11040105)
Supplement: Supplementary file 1 [file tropicalmed-11-00105-s001.zip]

Archive with 2 entries (2 files):
- tropicalmed-4221592-supplementary.pdf
- tropicalmed-4221592-list of supplementary.pdf
